# Supplementary material for: Proof-of-Concept for Long-Term Human Endometrial Epithelial Organoids in Modeling Menstrual Cycle Responses
Source: Cells. 2024 Nov 2;13(21):1811. doi: 10.3390/cells13211811 (PMC11545391; doi:10.3390/cells13211811)
Supplement: Supplementary file 1 [file cells-13-01811-s001.zip]

Archive with 1 entries (1 files):
- cells-3274363-supplementary.pdf
